# Supplementary material for: Establishing community structure and diversity within hydrothermal vent bacterial communities of the East Pacific Rise at 9°50′N
Source: Microbiol Spectr. 2026 Mar 9;14(4):e00067-26. doi: 10.1128/spectrum.00067-26 (PMC13055247; doi:10.1128/spectrum.00067-26)
Supplement: Table S1 — List of MGCs with their location, duration, and temperature classification. [file spectrum.00067-26-s0002.xlsx]

## Sheet: Sheet1
Supplemental Table 1: List of MGCs with their location, duration, and temperature classification
Location	MGC	Duration	Duration Length	Vent Temp
Bio9	EPR.MGC04	3	Short	High
Bio9	EPR.MGC08	3	Short	High
Bio9	EPR.MGC05	6	Short	High
Bio9	EPR.MGC26	6	Short	High
Bio9	EPR.MGC25	7	Short	High
Bio9	EPR.MGC28	7	Short	High
Bio9	EPR.MGC01	9	Short	High
Bio9	EPR.MGC14	113	Long	High
Bio9	EPR.MGC17	113	Long	High
M Vent	EPR.MGC32	4	Short	High
M Vent	EPR.MGC64	4	Short	High
M Vent	EPR.MGC72	4	Short	High
M Vent	EPR.MGC11	119	Long	High
M Vent	EPR.MGC12	119	Long	High
Marker 28	EPR.MGC43	5	Short	Low
Marker 28	EPR.MGC44	5	Short	Low
Marker 28	EPR.MGC50	8	Short	Low
Marker 28	EPR.MGC51	8	Short	Low
Marker 28	EPR.MGC65	9	Short	Low
Marker 28	EPR.MGC19	116	Long	Low
Marker 28	EPR.MGC15	117	Long	Low
Marker 28	EPR.MGC40	257	Long	Low
Marker 28	EPR.MGC41	257	Long	Low
P Vent	EPR.MGC39	7	Short	High
P Vent	EPR.MGC45	7	Short	High
P Vent	EPR.MGC46	7	Short	High
P Vent	EPR.MGC27	8	Short	High
P Vent	EPR.MGC29	8	Short	High
P Vent	EPR.MGC36	8	Short	High
P Vent	EPR.MGC69	8	Short	High
P Vent	EPR.MGC70	8	Short	High
P Vent	EPR.MGC09	116	Long	High
P Vent	EPR.MGC24	119	Long	High
P Vent	EPR.MGC38	257	Long	High
Riftia Field	EPR.MGC66	4	Short	Low
Riftia Field	EPR.MGC71	4	Short	Low
Riftia Mound	EPR.MGC02	3	Short	Low
Riftia Mound	EPR.MGC06	3	Short	Low
Riftia Mound	EPR.MGC74	6	Short	Low
Riftia Mound	EPR.MGC31	8	Short	Low
Riftia Mound	EPR.MGC03	116	Long	Low
Riftia Mound	EPR.MGC18	116	Long	Low
Riftia Mound	EPR.MGC22	116	Long	Low
Riftia Mound	EPR.MGC23	116	Long	Low
Teddy Bear	EPR.MGC63	2	Short	Low
Teddy Bear	EPR.MGC68	2	Short	Low
Teddy Bear	EPR.MGC07	121	Long	Low
Teddy Bear	EPR.MGC13	121	Long	Low
Tica	EPR.MGC61	2	Short	High
Tica	EPR.MGC62	2	Short	High
Tica	EPR.MGC33	4	Short	High
Tica	EPR.MGC35	4	Short	High
Tica	EPR.MGC52	5	Short	High
Tica	EPR.MGC53	5	Short	High
