# Supplementary material for: Establishing community structure and diversity within hydrothermal vent bacterial communities of the East Pacific Rise at 9°50′N
Source: Microbiol Spectr. 2026 Mar 9;14(4):e00067-26. doi: 10.1128/spectrum.00067-26 (PMC13055247; doi:10.1128/spectrum.00067-26)
Supplement: Table S2 — P-values for the two-sample t-test comparing MGCs incubated at high and low temperature locations. [file spectrum.00067-26-s0003.xlsx]

## Sheet: Sheet1
Supplemental Table 2: p-Values for the Two-Sample t-test Comparing MGCs Incubated at High and Low Temperature Locations
Simpson	0.019*
Shannon	0.005*
Observed	0.001*
