# Supplementary material for: Establishing community structure and diversity within hydrothermal vent bacterial communities of the East Pacific Rise at 9°50′N
Source: Microbiol Spectr. 2026 Mar 9;14(4):e00067-26. doi: 10.1128/spectrum.00067-26 (PMC13055247; doi:10.1128/spectrum.00067-26)
Supplement: Table S3 — P-values for timeframe. [file spectrum.00067-26-s0004.xlsx]

## Sheet: Sheet1
Supplemental Table 3: p-values for Timeframe
	Shannon	Simpson	Observed
Bio9	0.064 a	0.152 a	0.093 a
M Vent	0.016 a	0.111 a	0.005 a
Marker 28	0.063 a	0.088 k	0.405 k
P Vent	0.109 a	0.593 a	0.405 a
Riftia Mound	0.297 a	0.083 k	0.891 a
Teddy Bear	0.086 a	0.105 a	0.374 a
a ANOVA p-values for normally distributed samples
k Kruskal-Wallis p-values for Non-Normally Distributed samples
