# Supplementary material for: Establishing community structure and diversity within hydrothermal vent bacterial communities of the East Pacific Rise at 9°50′N
Source: Microbiol Spectr. 2026 Mar 9;14(4):e00067-26. doi: 10.1128/spectrum.00067-26 (PMC13055247; doi:10.1128/spectrum.00067-26)
Supplement: Table S4 — Class identification of shared ASVs. [file spectrum.00067-26-s0005.xlsx]

## Sheet: TableS2_new
Supplemental Table 4: Class identification of Shared ASVs
Class	Shared between both High Temperature Incubation Durations	Shared between both Low Temperature Incubation Durations	Shared across all Temperatures and incubation durations
Campylobacteria	865	802	649
Unclassified	958	1647	584
Gammaproteobacteria	503	822	355
Bacteroidia	461	579	322
Gracilibacteria	173	207	124
Alphaproteobacteria	144	244	112
Zetaproteobacteria	82	193	73
Desulfobulbia	61	83	45
Planctomycetes	31	48	24
Lentisphaeria	39	28	23
Parcubacteria	31	54	23
Verrucomicrobiae	28	55	23
Kiritimatiellae	33	26	20
Desulfobacteria	30	33	20
Desulfurobacteriia	28	21	19
Spirochaetia	25	23	19
Bacilli	27	32	17
Thermoplasmata	19	23	15
Anaerolineae	20	21	14
Calditrichia	19	25	14
Phycisphaerae	17	52	14
Desulfuromonadia	15	31	14
Ignavibacteria	20	29	13
Polyangia	15	25	12
Dissulfuribacteria	17	14	11
Thermococci	13	11	11
Aquificae	18	12	10
ABY1	14	33	10
Desulfurellia	12	14	9
Caldisericia	9	9	9
Cyanobacteriia	8	20	8
Holophagae	7	9	7
Coprothermobacteria	13	7	6
Bdellovibrionia	11	20	6
Chitinivibrionia	6	7	6
OM190	7	27	5
Clostridia	9	6	4
Thermotogae	6	4	4
Thermodesulfobacteria	5	6	4
Oligoflexia	4	8	4
Fusobacteriia	4	9	4
Acidimicrobiia	4	11	4
Deinococci	4	4	3
Acetothermiia	4	4	3
Thermoanaerobaculia	4	5	3
Pla3 lineage	3	5	3
MVP-15	3	7	3
Microgenomatia	4	12	2
Methanococci	3	2	2
Kapabacteria	3	2	2
Acidobacteriae	2	4	2
WWE3	3	2	1
Pla4 lineage	3	3	1
Archaeoglobi	2	1	1
Deep Sea Euryarchaeotic Group(DSEG)	2	1	1
Nanoarchaeia	2	6	1
BD7-11	2	8	1
Methanopyri	1	1	1
Thermoprotei	1	2	1
028H05-P-BN-P5	1	2	1
Vicinamibacteria	1	1	1
Aminicenantia	1	3	1
Thermosulfidibacteria	1	1	1
c5LKS83	1	1	1
SGST604	1	3	1
Korarchaeia	1	0	0
Actinobacteria	1	4	0
Vampirivibrionia	1	0	0
BMS9AB35	0	12	0
Nitrospinia	0	10	0
Dehalococcoidia	0	7	0
Omnitrophia	0	6	0
Nitrososphaeria	0	4	0
Chlamydiae	0	4	0
Babeliae	0	3	0
d142	0	3	0
Berkelbacteria	0	3	0
Myxococcia	0	2	0
KD4-96	0	1	0
BD2-11 terrestrial group	0	1	0
Coriobacteriia	0	1	0
Subgroup 22	0	1	0
Negativicutes	0	1	0
Deferribacteres	0	1	0
Brocadiae	0	1	0
Cloacimonadia	0	1	0
Dojkabacteria	0	1	0
Dadabacteriia	0	1	0
Subgroup 26	0	1	0
