# Supplementary material for: Establishing community structure and diversity within hydrothermal vent bacterial communities of the East Pacific Rise at 9°50′N
Source: Microbiol Spectr. 2026 Mar 9;14(4):e00067-26. doi: 10.1128/spectrum.00067-26 (PMC13055247; doi:10.1128/spectrum.00067-26)
Supplement: Table S5 — Summary of PERMANOVA analyses based on Euclidean distance of ASVs for MGC bacterial communities. [file spectrum.00067-26-s0006.xlsx]

## Sheet: Sheet1
Supplemental Table 5: Summary of PERMANOVA analyses based on Euclidean distance of ASVs for MGC bacterial communities
Factor	p-value for Group dispersions	p-value for PERMANOVA
Duration	0.093	0.005*
Duration length	0.002	NA
Temperature	0.274	0.001*
Vent temperature	0.027	NA
Location	0.062	0.001*
Sample type	0.005	NA
