# Supplementary material for: Establishing community structure and diversity within hydrothermal vent bacterial communities of the East Pacific Rise at 9°50′N
Source: Microbiol Spectr. 2026 Mar 9;14(4):e00067-26. doi: 10.1128/spectrum.00067-26 (PMC13055247; doi:10.1128/spectrum.00067-26)
Supplement: Table S6 — Summary of network characteristics. [file spectrum.00067-26-s0007.xlsx]

## Sheet: Sheet1
Supplemental Table 6: Summary of network characteristics
Supplemental Table 6: Summary of network characteristics	Low-Temperature, Short Duration	Low-Temperature, Long Duration	High-Temperature, Short Duration	High-Temperature, Long Duration
Number of Components	1	1	1	1
Clustering Coefficient	0.73305	0.7591	0.59012	0.72849
Modularity	0.41835	0.26087	0.47857	0.20482
Positive Edge Percentage	88.6645	63.2104	95.2366	58.126
Edge Density	0.17937	0.33743	0.1071	0.40645
Natural Connectivity	0.11878	0.17285	0.07258	0.18272
Vertex Connectivity	8	16	4	17
Edge Connectivity	8	17	4	19
Average Dissimilarity	0.89315	0.84092	0.93904	0.81774
Average Path Length	1.06224	0.95318	1.16322	0.95606
