# Supplementary material for: Establishing community structure and diversity within hydrothermal vent bacterial communities of the East Pacific Rise at 9°50′N
Source: Microbiol Spectr. 2026 Mar 9;14(4):e00067-26. doi: 10.1128/spectrum.00067-26 (PMC13055247; doi:10.1128/spectrum.00067-26)
Supplement: Table S7 — Taxonomy of network hubs for top 1%. [file spectrum.00067-26-s0008.xlsx]

## Sheet: Sheet2
Supplemental Table 7: Taxononmy of Network Hubs for top 1%
Condition	domain	phylum	class	order	family	genus	ASV
Low Temperature, Short Duration	Bacteria	Campilobacterota	Campylobacteria	Campylobacterales	Sulfurimonadaceae	Sulfurimonas	ASV_119
Low Temperature, Short Duration	Bacteria	Campilobacterota	Campylobacteria	Campylobacterales	Sulfurimonadaceae	Sulfurimonas	ASV_135
Low Temperature, Short Duration	Bacteria	Campilobacterota	Campylobacteria	Campylobacterales	Sulfurovaceae	Sulfurovum	ASV_217
Low Temperature, Short Duration	Bacteria	Campilobacterota	Campylobacteria	Campylobacterales	Sulfurimonadaceae	Sulfurimonas	ASV_314
Low Temperature, Short Duration	Bacteria	Campilobacterota	Campylobacteria	Campylobacterales	Sulfurimonadaceae	Sulfurimonas	ASV_332
Low Temperature, Short Duration	Bacteria	Fusobacteriota	Fusobacteriia	Fusobacteriales	Fusobacteriaceae	Psychrilyobacter	ASV_425
Low Temperature, Short Duration	Bacteria	Campilobacterota	Campylobacteria	Campylobacterales	Sulfurovaceae	Sulfurovum	ASV_466
Low Temperature, Short Duration	Bacteria	Campilobacterota	Campylobacteria	Campylobacterales	NA	NA	ASV_485
Low Temperature, Short Duration	Bacteria	Campilobacterota	Campylobacteria	Campylobacterales	Arcobacteraceae	NA	ASV_534
Low Temperature, Short Duration	Bacteria	Campilobacterota	Campylobacteria	Campylobacterales	NA	NA	ASV_541
Low Temperature, Short Duration	Bacteria	Campilobacterota	Campylobacteria	Campylobacterales	Sulfurimonadaceae	Sulfurimonas	ASV_610
Low Temperature, Long Duration	Bacteria	Proteobacteria	Gammaproteobacteria	NA	NA	NA	ASV_169
Low Temperature, Long Duration	Bacteria	Proteobacteria	Gammaproteobacteria	NA	NA	NA	ASV_207
Low Temperature, Long Duration	Bacteria	Proteobacteria	Gammaproteobacteria	Nitrosococcales	Methylophagaceae	NA	ASV_275
Low Temperature, Long Duration	NA	NA	NA	NA	NA	NA	ASV_300
Low Temperature, Long Duration	Bacteria	Proteobacteria	Gammaproteobacteria	Thiotrichales	Thiotrichaceae	NA	ASV_339
Low Temperature, Long Duration	Bacteria	Campilobacterota	Campylobacteria	Campylobacterales	Sulfurovaceae	Sulfurovum	ASV_359
Low Temperature, Long Duration	Bacteria	Proteobacteria	Gammaproteobacteria	Thiotrichales	Thiotrichaceae	NA	ASV_497
Low Temperature, Long Duration	Bacteria	Proteobacteria	Gammaproteobacteria	Methylococcales	Methylomonadaceae	Marine Methylotrophic Group 2	ASV_542
Low Temperature, Long Duration	Bacteria	Proteobacteria	Alphaproteobacteria	NA	NA	NA	ASV_565
Low Temperature, Long Duration	Bacteria	Proteobacteria	Alphaproteobacteria	Caulobacterales	Hyphomonadaceae	Euryhalocaulis	ASV_574
High Temperature, Short Duration	Bacteria	Proteobacteria	Gammaproteobacteria	Alteromonadales	Alteromonadaceae	NA	ASV_13
High Temperature, Short Duration	Bacteria	Campilobacterota	Campylobacteria	Campylobacterales	Sulfurovaceae	Sulfurovum	ASV_15
High Temperature, Short Duration	Bacteria	Campilobacterota	Campylobacteria	Campylobacterales	Sulfurimonadaceae	Sulfurimonas	ASV_29
High Temperature, Short Duration	Bacteria	Campilobacterota	Campylobacteria	Campylobacterales	NA	NA	ASV_49
High Temperature, Short Duration	Bacteria	Proteobacteria	Gammaproteobacteria	Alteromonadales	Pseudoalteromonadaceae	Pseudoalteromonas	ASV_50
High Temperature, Short Duration	Bacteria	Proteobacteria	Gammaproteobacteria	Alteromonadales	Pseudoalteromonadaceae	Pseudoalteromonas	ASV_60
High Temperature, Short Duration	Bacteria	Campilobacterota	Campylobacteria	Campylobacterales	Sulfurimonadaceae	Sulfurimonas	ASV_77
High Temperature, Short Duration	Bacteria	Campilobacterota	Campylobacteria	Campylobacterales	Sulfurovaceae	Sulfurovum	ASV_95
High Temperature, Short Duration	Bacteria	Campilobacterota	Campylobacteria	Campylobacterales	Sulfurovaceae	Sulfurovum	ASV_96
High Temperature, Short Duration	Bacteria	Campilobacterota	Campylobacteria	Campylobacterales	Sulfurimonadaceae	Sulfurimonas	ASV_109
High Temperature, Short Duration	Bacteria	Campilobacterota	Campylobacteria	Campylobacterales	Sulfurimonadaceae	Sulfurimonas	ASV_144
High Temperature, Short Duration	Bacteria	Campilobacterota	Campylobacteria	Campylobacterales	NA	NA	ASV_266
High Temperature, Short Duration	Bacteria	Campilobacterota	Campylobacteria	Campylobacterales	Sulfurovaceae	Sulfurovum	ASV_408
High Temperature, Long Duration	Bacteria	Caldisericota	Caldisericia	Caldisericales	Caldisericaceae	Caldisericum	ASV_12
High Temperature, Long Duration	Bacteria	Bacteroidota	Bacteroidia	Bacteroidetes VC2.1 Bac22	NA	NA	ASV_38
High Temperature, Long Duration	Bacteria	Thermotogota	Thermotogae	Mesoaciditogales	Mesoaciditogaceae	Mesoaciditoga	ASV_43
High Temperature, Long Duration	Bacteria	Desulfobacterota	Desulfobacteria	Desulfobacterales	Desulfobacteraceae	Desulfobacterium	ASV_74
High Temperature, Long Duration	NA	NA	NA	NA	NA	NA	ASV_130
High Temperature, Long Duration	Bacteria	Sva0485	NA	NA	NA	NA	ASV_163
